# Supplementary material for: Evaluating Patients’ Experiences with Healthcare Services: Extracting Domain and Language-Specific Information from Free-Text Narratives
Source: Int J Environ Res Public Health. 2022 Aug 17;19(16):10182. doi: 10.3390/ijerph191610182 (PMC9408527; doi:10.3390/ijerph191610182)
Supplement: Supplementary file 1 [file ijerph-19-10182-s001.zip]

Archive with 3 entries (3 files):
- Supplementary Files S2.pdf
- Supplementary Files S3.pdf
- Supplementary Files S1.pdf
